# Supplementary material for: Mathematical modelling and compensation strategies for printing dot gain
Source: PLoS One. 2025 Oct 30;20(10):e0334921. doi: 10.1371/journal.pone.0334921 (PMC12574880; doi:10.1371/journal.pone.0334921)
Supplement: S1 Data — This file contains the complete dataset of color measurements used to construct and fit the dot gain compensation model. Data includes measurements from three paper types under two screen frequency. (XLSX) [file pone.0334921.s002.xlsx]

## Sheet: Dot gain
Dot Gain for Coated Paper								Dot Gain for Coated Paper
Screen Frequency (LPI)	Nominal_Dot_Area (%)	Meas_1	Meas_2	Meas_3				Screen Frequency (LPI)	Nominal_Dot_Area (%)	Meas_1	Meas_2	Meas_3
175	5	2.8	3.2	3.1				133	5	1.9	1.8	2.1
175	10	5.5	6.3	6.3				133	10	4.2	4.3	3.7
175	15	7.6	8.1	8.2				133	15	7.5	8.3	8.2
175	20	10.2	10	9.7				133	20	9.1	8.9	8.7
175	25	13	12.8	13.1				133	25	8.8	8.8	9.1
175	30	14	13.7	14.3				133	30	10.1	9.7	10
175	35	16.9	16.6	17.4				133	35	10.9	10.7	11.2
175	40	16.7	16.9	17.2				133	40	10.3	9.4	10.2
175	45	18.1	18.2	17.8				133	45	11.1	11.1	10.7
175	50	18.6	18.9	19.4				133	50	11.8	11.9	12
175	55	19.9	20.1	20.1				133	55	12.9	13.2	12.9
175	60	21.2	21.1	20.8				133	60	13.1	12.8	13.1
175	65	23	23.2	22.9				133	65	17.2	17.2	16.7
175	70	22.6	23.5	22.8				133	70	16.3	15.7	15.9
175	75	19.7	20.3	19.8				133	75	18.1	18.2	17.7
175	80	17.2	16.7	17.1				133	80	13.2	12.7	12.7
175	85	10.8	11.1	11.2				133	85	7.9	8	8.2
175	90	8.2	8.2	7.7				133	90	7.2	7.2	6.7
175	95	4.9	4.8	5.2				133	95	5.1	4.9	5.1
175	100	0	0	0				133	100	0	0	0
Dot Gain for Offset Paper								Dot Gain for Offset Paper
Screen Frequency (LPI)	Nominal_Dot_Area (%)	Meas_1	Meas_2	Meas_3				Screen Frequency (LPI)	Nominal_Dot_Area (%)	Meas_1	Meas_2	Meas_3
175	5	8.8	8.8	9.2				133	5	5.2	4.7	5.2
175	10	17.7	17.8	18.1				133	10	8.9	9.2	8.8
175	15	26.2	26.3	25.9				133	15	7.8	8.1	8.1
175	20	30.1	30.2	30				133	20	11.2	11.1	10.7
175	25	34.3	33.8	34.1				133	25	12.1	11.8	12.2
175	30	36.2	35.8	35.9				133	30	17.2	16.9	17.1
175	35	38.8	39.1	39.2				133	35	19.3	18.7	19.2
175	40	38.3	37.9	38.2				133	40	22.2	22.4	21.6
175	45	36.9	37.1	37.1				133	45	23	23.1	22.7
175	50	36.1	35.9	36				133	50	29.2	29.2	29
175	55	34.9	34.8	35.7				133	55	28.9	29.2	28.8
175	60	33.1	32.8	33				133	60	23.1	22.9	23.2
175	65	30.1	30.2	29.9				133	65	19.2	19.2	18.8
175	70	26.8	27.2	26.9				133	70	18.1	18.1	17.8
175	75	22.8	23.2	23.1				133	75	10.1	10.2	9.8
175	80	18.1	17.9	18				133	80	11.3	11.1	10.6
175	85	13.7	14.1	14.2				133	85	10.1	10	9.8
175	90	10.1	9.9	10.1				133	90	4.9	5.1	5.2
175	95	5.8	5.9	6.1				133	95	4.8	4.9	5.1
175	100	0	0	0				133	100	0	0	0
Dot Gain for Newsprint								Dot Gain for Newsprint
Screen Frequency (LPI)	Nominal_Dot_Area (%)	Meas_1	Meas_2	Meas_3				Screen Frequency (LPI)	Nominal_Dot_Area (%)	Meas_1	Meas_2	Meas_3
175	5	11.2	10.8	11.1				133	5	6.7	6.7	7.4
175	10	22.2	21.6	21.7				133	10	10.6	11.3	11.4
175	15	27.8	28.1	28.2				133	15	12.8	13.1	13.2
175	20	33.1	33	32.8				133	20	14.1	14.2	13.7
175	25	33.6	33.9	34				133	25	18.1	18.3	17.6
175	30	43.2	42.8	43.1				133	30	24.1	24.2	23.9
175	35	45.3	44.8	45.1				133	35	23.8	23.7	24.1
175	40	47.3	46.7	47.2				133	40	30.2	29.5	30.1
175	45	44	44.1	44.1				133	45	31.2	31	30.9
175	50	41.8	41.8	42				133	50	34.7	35	35.1
175	55	38.1	38.2	37.9				133	55	30.9	31.1	31.2
175	60	34.1	33.8	33.6				133	60	21.1	20.7	21.2
175	65	31.1	31.1	30.7				133	65	17	17.3	16.8
175	70	26.7	27.3	27.5				133	70	14.9	15.1	15.1
175	75	23.8	24.1	24.4				133	75	10.7	11.1	11.1
175	80	18.1	18	17.8				133	80	11.2	11.3	10.8
175	85	13.7	13.6	14.4				133	85	9.7	10.1	10.2
175	90	9.1	9	9.1				133	90	4.1	4	3.9
175	95	6	5.9	6.2				133	95	6.1	5.8	5.8
175	100	0	0	0				133	100	0	0	0
