# Supplementary material for: Mathematical modelling and compensation strategies for printing dot gain
Source: PLoS One. 2025 Oct 30;20(10):e0334921. doi: 10.1371/journal.pone.0334921 (PMC12574880; doi:10.1371/journal.pone.0334921)
Supplement: S2 Data — This file contains the independent dataset of measurements used exclusively for validating the predictive accuracy and effectiveness of the fitted compensation equation. (XLSX) [file pone.0334921.s003.xlsx]

## Sheet: Data
Newspaper							Newspaper
Screen Frequency (LPI)	Nominal_Dot_Area (%)	Meas_1	Meas_2	Meas_3			Screen Frequency (LPI)	Nominal_Dot_Area (%)	Meas_1	Meas_2	Meas_3
133	3	8.2	8.1	8.1			175	3	8.4	9.1	10.3
133	4	8.4	8.2	7.9			175	4	8.9	9.2	8.7
133	5	8.6	9.1	9.2			175	5	10.1	9.6	11.3
133	10	14.4	13.7	13.9			175	10	14.8	15.1	15.3
133	15	16.1	15.9	16			175	15	17.1	17.3	17.8
133	20	21	20.7	21.3			175	20	22.3	23.1	24.5
133	25	25.5	26.3	26.4			175	25	28.7	26.9	26.5
133	30	31.2	31.2	31.1			175	30	32.6	32.7	31.9
133	35	34.9	35.3	34.8			175	35	34.9	33.9	36.3
133	40	40	39.8	39.8			175	40	40.9	41	39.4
133	45	44.9	45.1	45.2			175	45	45.6	46.1	44.6
133	50	50.2	50.1	49.6			175	50	50.1	50	50.9
133	55	54.9	55.2	54.7			175	55	54.7	56.1	55.2
133	60	59.6	60.5	60.3			175	60	59.9	59.8	61.4
133	65	64.8	65.3	64.8			175	65	65.9	64.5	64.8
133	70	70.2	69.7	70.1			175	70	69.8	70.1	71.3
133	75	75.9	76.1	76.4			175	75	77.6	76.9	76.7
133	80	82	82.2	81.7			175	80	82.3	83.5	84.1
133	85	85.8	86.2	86			175	85	87	87.1	87.4
133	90	93.1	93.2	94.1			175	90	95.2	95.9	94
133	95	96.1	97.5	98			175	95	96.9	97.3	99.2
133	96	97.5	97.4	99.2			175	96	100	99	99.3
133	98	99.4	100	98.6			175	98	100	100	100
133	99	100	100	100			175	99	100	100	100
133	100	100	100	100			175	100	100	100	100
Offset Paper							Offset Paper
Screen Frequency (LPI)	Nominal_Dot_Area (%)	Meas_1	Meas_2	Meas_3			Screen Frequency (LPI)	Nominal_Dot_Area (%)	Meas_1	Meas_2	Meas_3
133	3	5.7	6.5	6.7			175	3	7.1	7.1	7.3
133	4	7.5	6.6	6.2			175	4	8.1	7.5	8
133	5	8.7	9.1	8.2			175	5	8.7	9.1	9.2
133	10	12.2	11.8	12			175	10	13.4	12.9	12.5
133	15	16.1	15.8	16.3			175	15	16	15.8	17.4
133	20	19	20.7	20.4			175	20	21.5	21.3	21.2
133	25	24.9	25.3	24.4			175	25	27	26.1	25.8
133	30	30.6	30.2	30.2			175	30	29.6	30.3	30
133	35	35.6	34.2	35.9			175	35	33.9	35.4	36.2
133	40	39.1	40	42.1			175	40	40	40.2	41.1
133	45	45.1	46.2	44.7			175	45	45.9	45	44.2
133	50	51.3	50.4	49.2			175	50	50.1	50.2	50.5
133	55	55.4	55.1	55			175	55	54.6	55.2	54.7
133	60	59.9	60.4	60.3			175	60	60.6	59.5	61.1
133	65	64.8	65.2	65.3			175	65	65.1	64.6	65.1
133	70	70	70.3	70.4			175	70	70	71.1	70.3
133	75	74.9	74.6	76.3			175	75	74.7	75.3	74
133	80	79.9	79.5	79.5			175	80	80.1	81.2	79.6
133	85	84.1	87.5	87.3			175	85	86.4	88.1	87.6
133	90	92.2	90.9	91.9			175	90	93	93.1	93.9
133	95	96.3	96.8	95.9			175	95	96.3	98	97.5
133	96	96.3	98.2	97.4			175	96	97.8	99.1	98.2
133	98	98.2	97.9	100			175	98	98.3	100	99.1
133	99	100	100	100			175	99	100	100	100
133	100	100	100	100			175	100	100	100	100
Coated Paper							Coated Paper
Screen Frequency (LPI)	Nominal_Dot_Area (%)	Meas_1	Meas_2	Meas_3			Screen Frequency (LPI)	Nominal_Dot_Area (%)	Meas_1	Meas_2	Meas_3
133	3	3.7	4.3	4			175	3	5	5.1	6
133	4	4	3.9	4.3			175	4	5.1	5.2	4.3
133	5	6.6	6.1	6.2			175	5	6.8	7.1	7.2
133	10	10.9	10.3	10.7			175	10	11.6	12.3	13.1
133	15	14.5	15.9	15.1			175	15	15	15.3	15.2
133	20	20	19.6	20.3			175	20	20.1	20.3	19
133	25	25.2	25.1	25.5			175	25	25.1	25.4	24.9
133	30	29.4	30.1	30.3			175	30	29.8	31.1	30.4
133	35	34.9	35.1	35.2			175	35	35.1	35	34.8
133	40	40	41.2	40			175	40	41	40.2	39.7
133	45	44.3	46.3	45.1			175	45	45	45	45.3
133	50	50.5	50.1	50.5			175	50	50.3	51.2	49.3
133	55	54.3	55	55.2			175	55	55	55.2	54.8
133	60	60.6	60.2	59.8			175	60	60.1	60.3	60.4
133	65	64.4	65	65.3			175	65	64.9	65.2	64.6
133	70	70.5	69	69.5			175	70	70	70	70.4
133	75	74.8	75.6	75			175	75	75.1	75.1	75.3
133	80	79.6	80.3	80.4			175	80	80.5	79.3	81.2
133	85	84.8	85.3	86			175	85	85	84.9	85.3
133	90	89.6	91	90.1			175	90	92.6	91.1	91.2
133	95	94.9	94.7	95			175	95	95.3	96.3	95.8
133	96	96.2	98.3	97.1			175	96	97.8	98.1	98.6
133	98	99.2	98.7	97.2			175	98	98.3	99.1	100
133	99	99	100	98.3			175	99	100	100	100
133	100	100	100	100			175	100	100	100	100
